# Supplementary material for: Psychoactive Comfort Products or Snacks: How Chinese Young Adults Perceive the Potentially Addictive Nature of E-Cigarettes
Source: Healthcare (Basel). 2023 May 15;11(10):1440. doi: 10.3390/healthcare11101440 (PMC10218233; doi:10.3390/healthcare11101440)
Supplement: Supplementary file 1 [file healthcare-11-01440-s001.zip]

Archive with 1 entries (1 files):
- healthcare-2267707-supplementary (1).pdf
